# Supplementary material for: Evaluating the Antitumor Potential of Cannabichromene, Cannabigerol, and Related Compounds from Cannabis sativa and Piper nigrum Against Malignant Glioma: An In Silico to In Vitro Approach
Source: Int J Mol Sci. 2025 Jun 13;26(12):5688. doi: 10.3390/ijms26125688 (PMC12192948; doi:10.3390/ijms26125688)
Supplement: Supplementary file 1 [file ijms-26-05688-s001.zip]

Archive with 1 entries (1 files):
- ijms-3417299-supplementary.pdf
